# Supplementary material for: Wild and domestic animals variably display Neu5Ac and Neu5Gc sialic acids
Source: Glycobiology. 2022 Jun 1;32(9):791–802. doi: 10.1093/glycob/cwac033 (PMC9387512; doi:10.1093/glycob/cwac033)
Supplement: Supplementary_file_S1_cwac033 [file supplementary_file_s1_cwac033.xlsx]

## Sheet: Sheet1
Supplementary file 1. CMAH analysis sequences
DNA sequences
#Reindeer
-----------CATCGAACAAACAGCTGAGCTCCTCTTGTGTCTCTCCCCCACTGAAGTTGCCAGTCTCAAGGAAGGAATCAATTTTGTTCGAAATAAGAGCACTGGCAAAGATTACATCTTGTATAAGAGTAAGAGCCACCTGCGAGCGTGCAAGAATATGTGCAAGCACCAAGGAGGCCTGTTCATAAAAGATATCGAGGATTTAGATGGAAGNNNGTCTGTTAGATGTACAAAACACAACTGGAAGTTGGATGTGAGCACCATGAAGTATATCAACCCTCCAGGCAGCTTCTGTCAAGATGAACTAGNNNTTGTGGAAAAGAGTGAAGAAAATGAACTTTTGCTTCTAGAACTGAATCCTCCTAACCCCTGGGATTCAGAGCCCAGACCTCCTGAA…
#RedDeer
-----------CATCGAACAAACAGCTGAGCTCCTCTTGTGTCTGTCCCCCACTGAAGTTGCCAATCTCAAGGAAGGAATCAATTTTGTTCGAAATAAGAGCACTGGCAAAGATTACATCTTGTATAAGAGTAAGAGCCACCTTCGAGCGTGCAAGAATATGTGCAAGCACCAAGGAGGCCTGTTCATAAAAGATATCGAGGATTTAGATGGAAGNNNGTCCGTTAGATGTACAAAACACAACTGGAAGTTGGATGTGAGCACCATGAAGTATATCAACCCTCCTGGCAGCTTCTGTCAAGATGAACTAGNNNTTGTGGAAAAGAGTGAAGAAAATGAACTTTTGCTTTTAGAACTGAATCCTCCTAACCCCTGGGATTCAGAGCCCAGACCTCCTGAA…
#HogDeer
-----------CATCGAACAAACAGCTGAGCTCCTTTTGTGTCTGTCCCCCACTGAAGTTGCCAATCTCAAGGAAGGAATCAATTTTGTTCGAAATAAGAGCACTGGCAAAGATTACATCTTGTATAAGAGTAAGAGCCACCTGCGAGCGTGCAAGAATATGTGCAAGCACCAAGGAGGCCTGTTCATAAAAGATATCGAGGATTTAGATGGAAGNNNGTCTGTTAGATGTACAAAACACAACTGGAAGTTGGATGTGAGCACCATGAAGTATATCAACCCTCCAGGCAGCTTCTGTCAAGATGAACTAGNNNTTGTGGAAAAGAGTGAAGAAAATGAACTTTTGCTTCTAGAACTGAATCCTCCTAACCCCTGGGATTCAGAGCCCAGACCTCCTGAA…
#Chimpanzee
ATGGGCAGNNNCATCGAACAAACAACTGAGATCCTGTTGTGCCTATCACCTGTTGAAGTTGCCAGTCTTAAGGAAGGAATCAATTTCTTTCGCAATAAGAGCACTGGCAAAGACTACATCTTGTACAAGAATAAGAGCCGACTGAGGGCATGCAAGAATATGTGCAAGCACCAAGGAGGCCTGTTCATAAAAGATATCGAGGATTTAGCCGGAAGNNNGTCTGTCAGATGCACAAAGCACAACTGGAAATTAGATGTGAGCACCATGAAGTATATCAACCCTCCGGAAAGCTTCTGTCAAGATGAGCTGGNNNTTGTTGAAATGGATGAAAACAACAGACTTTTACTTTTAGAACTGAATCCTCCTAACCCTTGGGACTTACAGCCCAGATCTCCTGAA…
Protein sequences
#Reindeer
---?IEQTAELLLCLSPTEVASLKEGINFVRNKSTGKDYILYKSKSHLRACKNMCKHQGGLFIKDIEDLDG??SVRCTKHNWKLDVSTMKYINPPGSFCQDEL??VEKSEENELLLLELNPPNPWDSEPRPPEDLAFGEVQ?ITYLTHACMDLKLGDKRMVFDPWLTGPAFARGWWLLHEPPSDWLERLCRADLIYISHMHSDHL??YPTLKKLAGRRPDIPIYVGKTERPVFWNLNQSGVQLTNINVVPFGIWQQ?VDKNLRFMILMDGVHPEMDTCIIVEYK??HKILNTVDCTRPNGGRLPVKVDLMMSDFAGGASGFPMTFSGGKFT??--------------------------------------------??YIKEINIKNDPDELNSLIKK…
#RedDeer
---?IEQTAELLLCLSPTEVANLKEGINFVRNKSTGKDYILYKSKSHLRACKNMCKHQGGLFIKDIEDLDG??SVRCTKHNWKLDVSTMKYINPPGSFCQDEL??VEKSEENELLLLELNPPNPWDSEPRPPEDLAFGEVQ?ITYLTHACMDLKLGDKRMVFDPWLTGPAFARGWWLLHEPPSDWLERLCQADLIYISHMHSDHL??YPTLKTLAGRRPDIPIYVGKTERPVFWNLNQSGVQLTNINVVPFGIWQQ?VDKNLRFMILMDGVHPEMDTCIIVEYK??HKILNTVDCTRPNGGRLPVKVDLMMSDFAGGASGFPMTFSGGKFT??EWKAQFIKTERKKLLNYKARLVKDLQPRIYCPFAGYFVEAHPSD??YIKETNIKNDPDELNNLIKK…
#HogDeer
---?IEQTAELLLCLSPTEVANLKEGINFVRNKSTGKDYILYKSKSHLRACKNMCKHQGGLFIKDIEDLDG??SVRCTKHNWKLDVSTMKYINPPGSFCQDEL??VEKSEENELLLLELNPPNPWDSEPRPPEDLAFGEVQ?ITYLTHACMDLKLGDKKMVFDPWLTGPAFARGWWLLHEPPSDWLERLCQADLIYISHMHSDHL??YPTLKKLAGRRPDIPIYVGKTERPVFWNLNQSGVQLTNINVVPFGIWQQ?VDKNLRFMILMDGVHPEMDTCIIVEYK??HKILNTVDCTRPNGGRLPVKVDLMMSDFAGGASGFPMTFSGGKFT??EWKAQFIKTERKKLLNYKARLVKDLQPRIYCPFAGYFVEAHPSD??YIKETNIKNDPDELNNLIKK…
#Chimpanzee
MG??IEQTTEILLCLSPVEVASLKEGINFFRNKSTGKDYILYKNKSRLRACKNMCKHQGGLFIKDIEDLAG??SVRCTKHNWKLDVSTMKYINPPESFCQDEL??VEMDENNRLLLLELNPPNPWDLQPRSPEELAFGEVQ?ITYLTHACMDLKLGDKRMVFDPWLIGPAFARGWWLLHEPPSDWLERLCQADLIYISHLHSDHL??YPTLKKLAGRRPDIPIYVGNTERPVFWNLNQSGVQLTNINVVPFGIWQQ?VDKNLRFMILMDGVHPEMDTCIIVEYK??HKILNTVDCTRPNGGRLPMKVALMMSDFAGGASGFPMTFSGGKFT??EWKAQFIKTERKKLLNYKARLVKNLQPRIYCPFAGYFVESHPSD??YIKETNTKNDPNELNNLIKK…
