# Supplementary material for: Wild and domestic animals variably display Neu5Ac and Neu5Gc sialic acids
Source: Glycobiology. 2022 Jun 1;32(9):791–802. doi: 10.1093/glycob/cwac033 (PMC9387512; doi:10.1093/glycob/cwac033)
Supplement: Supplementary_table_SI_cwac033 [file supplementary_table_si_cwac033.xlsx]

## Sheet: Table 1
Species Name	Analysis by Peri et al., 2018	Common Name	Potentially active CMAH	NCBI Database	Assembly Name	Exon 1	Exon 2	Exon 3	Exon 4	Exon 5	Exon 6	Exon 7	Exon 8	Exon 9	Exon 10	Exon 11	Exon 12	Exon 13	Exon 14	Exon 15	Stop Codons	Frame Shift Mutation
Pan troglodytes	Yes	Chimpanzee	Yes	Refseq_Genomic	Pan_tro 3.0	Present	Present	Present	Present	Present	Present	Present	Present	Present	Present	Present	Present	Present	Present	Present	No	No
Equus caballus	Yes	Horse	Yes	Refseq_Genomic	EquCab2.0	?	Present	Present	Present	Present	Present	Present	Present	Present	Present	Present	Present	Present	Present	Absent	No	No
Sus scrofa	Yes	Wild boar	Yes	Refseq_Genomic	Sscrofa10.2	?	Present	Present	Present	Present	Present	Present	Present	Present	Present	Present	Present	Present	Present	Absent	No	No
Pecari tajacu	No	Peccary	Unknown	No genome available	N/A	Unsequenced	Unsequenced	Unsequenced	Unsequenced	Unsequenced	Unsequenced	Unsequenced	Unsequenced	Unsequenced	Unsequenced	Unsequenced	Unsequenced	Unsequenced	Unsequenced	Unsequenced	N/A	N/A
Potamochoerus porcus	No	River hog	Unknown	No genome available	N/A	Unsequenced	Unsequenced	Unsequenced	Unsequenced	Unsequenced	Unsequenced	Unsequenced	Unsequenced	Unsequenced	Unsequenced	Unsequenced	Unsequenced	Unsequenced	Unsequenced	Unsequenced	N/A	N/A
Capreolus capreolus	Yes	Roe deer	Yes	WGS	kmer631	?	Present	Present	Present	Present	Present	Present	Present	Present	Present	Present	Present	Present	Present	Absent	No	No
Cervus elaphus	No	Red deer	Yes	WGS	mCerEla1.1	?	Present	Present	Present	Present	Present	Present	Present	Present	Present	Present	Present	Present	STOP	?	Yes	No
Axis porcinus	No	Hog deer	Yes	WGS	ASM379854v1	?	Present	Present	Present	Present	Present	Present	Present	Present	Present	Present	Present	Present	STOP	?	Yes	No
Rangifer tarandus	No	Reindeer	Yes	WGS	RanTarSib_v1_BIUU	?	Present	Present	Present	Present	Present	Present	Present	?	Present	Present	Present	Present	STOP	?	Yes	No
Panthera tigris	Yes	Tiger	Yes	Refseq_Genomic	PanTig1.0	Present	Present	Present	Present	Present	Present	Present	Present	Present	Present	Present	Present	Present	Present	Absent	No	No
Erinaceus europaeus	Yes	Hedgehog	No	Refseq_Genomic	EriEur2.0	?	Unsequenced	Unsequenced	Unsequenced	Unsequenced	Unsequenced	Unsequenced	Unsequenced	Unsequenced	Present	Present	Present	STOP	Present	Absent	Yes	No
